# Supplementary material for: ﻿A new species of Zoraptera, Zorotypuskomatsui sp. nov. from Cameroon and a redescription of Zorotypusvinsoni Paulian, 1951 (Polyneoptera, Zoraptera)
Source: Zookeys. 2023 Sep 1;1178:39–59. doi: 10.3897/zookeys.1178.108276 (PMC10492039; doi:10.3897/zookeys.1178.108276)
Supplement: XML Treatment for Zorotypus komatsui [file zookeys.1178.108276-treatment1.xml]

<!DOCTYPE tp:taxon-treatment
  PUBLIC "-//TaxonX//DTD Taxonomic Treatment Publishing DTD v0 20100105//EN" "tax-treatment-NSO.dtd">
<tp:taxon-treatment xmlns:tp="http://www.plazi.org/taxpub"><tp:treatment-meta><kwd-group><label>Taxon classification</label><kwd>
              <named-content content-type="kingdom">Animalia</named-content>
            </kwd></kwd-group><mixed-citation publication-type="journal"><person-group><name><surname>Matsumura</surname><given-names>Yoko</given-names></name><name><surname>Maruyama</surname><given-names>Munetoshi</given-names></name><name><surname>Ntonifor</surname><given-names>Nelson N.</given-names></name><name><surname>Beutel</surname><given-names>Rolf G.</given-names></name></person-group><article-title>﻿A new species of <tp:taxon-name><tp:taxon-name-part taxon-name-part-type="order">Zoraptera</tp:taxon-name-part></tp:taxon-name>, <italic><tp:taxon-name><tp:taxon-name-part taxon-name-part-type="genus" reg="Zorotypus">Zorotypus</tp:taxon-name-part><tp:taxon-name-part taxon-name-part-type="species" reg="komatsui">komatsui</tp:taxon-name-part></tp:taxon-name></italic> sp. nov. from Cameroon and a redescription of <italic><tp:taxon-name><tp:taxon-name-part taxon-name-part-type="genus" reg="Zorotypus">Zorotypus</tp:taxon-name-part><tp:taxon-name-part taxon-name-part-type="species" reg="vinsoni">vinsoni</tp:taxon-name-part></tp:taxon-name></italic> Paulian, 1951 (<tp:taxon-name><tp:taxon-name-part taxon-name-part-type="superorder">Polyneoptera</tp:taxon-name-part></tp:taxon-name>, <tp:taxon-name><tp:taxon-name-part taxon-name-part-type="order">Zoraptera</tp:taxon-name-part></tp:taxon-name>)</article-title><source>Zookeys</source><day>01</day><month>09</month><year>2023</year><volume>1178</volume><fpage>39</fpage><lpage>59</lpage><pub-id pub-id-type="doi">10.3897/zookeys.1178.108276</pub-id></mixed-citation></tp:treatment-meta><tp:nomenclature><label>﻿</label><tp:taxon-name>
            <object-id xmlns:xlink="http://www.w3.org/1999/xlink" content-type="arpha" xlink:type="simple">C54F7001-185B-5D11-AAE3-F4C4918B1839</object-id>
            <tp:taxon-name-part taxon-name-part-type="genus" reg="Zorotypus">Zorotypus</tp:taxon-name-part>
            <tp:taxon-name-part taxon-name-part-type="species" reg="komatsui">komatsui</tp:taxon-name-part>
            <object-id xmlns:xlink="http://www.w3.org/1999/xlink" content-type="zoobank" xlink:type="simple">https://zoobank.org/1464A259-D721-43D8-920D-0237C612B20A</object-id>
          </tp:taxon-name><tp:taxon-authority>Matsumura, Maruyama, Ntonifor &amp; Beutel</tp:taxon-authority><tp:taxon-status xmlns:xlink="http://www.w3.org/1999/xlink" xlink:type="simple">sp. nov.</tp:taxon-status><xref ref-type="fig" rid="F1">Figs 1</xref><xref ref-type="fig" rid="F2">, 2</xref><xref ref-type="fig" rid="F3">, 3</xref><xref ref-type="fig" rid="F4">, 4</xref><tp:nomenclature-citation-list><tp:nomenclature-citation><tp:taxon-name>
                <tp:taxon-name-part taxon-name-part-type="genus" reg="Zorotypus">Zorotypus</tp:taxon-name-part>
              </tp:taxon-name><comment>sp. 1 cameroon YK2: <xref ref-type="bibr" rid="B29">Matsumura et al. 2020</xref>: 352.</comment></tp:nomenclature-citation></tp:nomenclature-citation-list></tp:nomenclature><tp:treatment-sec sec-type="type material" id="SECID0ESMAC"><title>Type material.</title><p><bold><italic>Holotype</italic>.</bold> Cameroon: apterous male, South-west region, Nyasoso, Mt Kupe, <named-content xmlns:xlink="http://www.w3.org/1999/xlink" content-type="dwc:verbatimCoordinates" xlink:type="simple"><named-content content-type="geo-json" specific-use="{&#34;type&#34;:&#34;Point&#34;,&#34;coordinates&#34;:[9.689361,4.836806]}" id="NCID0EANAC" xlink:type="simple">4°50'12.5"N, 9°41'21.7"E</named-content></named-content>, 16.v.2015, coll. Takashi Komatsu (depository number/ SEHU48817-48818, parts of antennae mounted on another glass slide). The male was found under a rock which is unusual for <tp:taxon-name><tp:taxon-name-part taxon-name-part-type="order">Zoraptera</tp:taxon-name-part></tp:taxon-name> (see Remarks for detail).</p></tp:treatment-sec><tp:treatment-sec sec-type="diagnosis" id="SECID0EKNAC"><title>Diagnosis.</title><p>Males can be easily distinguished from those of other zorapteran species from Africa by the prominently developed projections on Tx and Txi and two pairs of sensilla basiconica on Tx. The following features should be added to the diagnosis: (1) eye spots absent in apterous males; (2) antennomere ii shorter than antennomere iii; (3) posterior metafemural surface covered with seven stout spiniform bristles, two of which are distantly located on middle region and longer, and the rest arranged evenly on the proximal portion; and (4) metatibia with three stout spiniform bristles, two of them inserted apically.</p></tp:treatment-sec><tp:treatment-sec sec-type="description" id="SECID0EPNAC"><title>Description.</title><p>
            <bold>Apterous male.</bold>
          </p><p><bold><italic>Measurements</italic>.</bold><italic>N</italic> = 1. Total body length: 2.42 mm, head width 0.50 mm, head length 0.47 mm, antennal length 1.26 mm, pronotal length 0.38 mm, metafemural length 0.68 mm, metatibial length 0.79 mm, abdominal maximum width 0.49 mm, length of cerci 0.11 mm.</p><p><bold><italic>Color</italic>.</bold> Coloration light brown except for membranous regions and less pigmented cerci, antennae, and legs (Fig. <xref ref-type="fig" rid="F1">1</xref>). The holotype was processed with Proteinase K (Qiagen, Tokyo, Japan) and the body consequently less pigmented than in a natural condition.</p><fig id="F1" position="float" orientation="portrait"><object-id xmlns:xlink="http://www.w3.org/1999/xlink" content-type="doi" xlink:type="simple">10.3897/zookeys.1178.108276.figure1</object-id><object-id xmlns:xlink="http://www.w3.org/1999/xlink" content-type="arpha" xlink:type="simple">53E45673-5CBA-593B-ADB2-3F7B0F7BA108</object-id><label>Figure 1.</label><caption><p>Digitalmicroscopic images of the holotype of <italic><tp:taxon-name><tp:taxon-name-part taxon-name-part-type="genus" reg="Zorotypus">Zorotypus</tp:taxon-name-part><tp:taxon-name-part taxon-name-part-type="species" reg="komatsui">komatsui</tp:taxon-name-part></tp:taxon-name></italic> sp. nov. (ventral view) <bold>A</bold> habitus <bold>B</bold> head and prothorax <bold>C</bold> hindleg and abdomen.</p></caption><graphic xmlns:xlink="http://www.w3.org/1999/xlink" xlink:href="zookeys-1178-039_article-108276__-g001.jpg" position="float" orientation="portrait" xlink:type="simple" id="oo_899997.jpg"><uri content-type="original_file" xlink:type="simple">https://binary.pensoft.net/fig/899997</uri></graphic></fig><p><bold><italic>Head</italic></bold> (Figs <xref ref-type="fig" rid="F1">1</xref>, <xref ref-type="fig" rid="F2">2A</xref>). Head subtriangular, without black eye spots (Figs <xref ref-type="fig" rid="F1">1</xref>, <xref ref-type="fig" rid="F2">2A</xref>); ocelli absent; cephalic chaetotaxy as in Fig. <xref ref-type="fig" rid="F2">2A</xref>; relatively long sinuate setae densely arranged on vertex, referred to as fontanelle (e.g., <xref ref-type="bibr" rid="B14">Delamare-Deboutteville 1951</xref>; van <xref ref-type="bibr" rid="B36">Ryn-Tournel 1971</xref>) (Fig. <xref ref-type="fig" rid="F2">2A</xref>). Antennae 9-segmented; antennomere i slightly curved outward, longer than wide; antennomere ii short, about 1/3 as long as antennomere i, longer than antennomere iii (Fig. <xref ref-type="fig" rid="F1">1B</xref>); antennomeres iv–ix cylindrical and longer than wide, about 2.2 times as long as antennomere ii. Labial palps three-segmented.</p><fig id="F2" position="float" orientation="portrait"><object-id xmlns:xlink="http://www.w3.org/1999/xlink" content-type="doi" xlink:type="simple">10.3897/zookeys.1178.108276.figure2</object-id><object-id xmlns:xlink="http://www.w3.org/1999/xlink" content-type="arpha" xlink:type="simple">08447CC5-8358-5122-A050-1D756A89EEC3</object-id><label>Figure 2.</label><caption><p>Adult <italic><tp:taxon-name><tp:taxon-name-part taxon-name-part-type="genus" reg="Zorotypus">Zorotypus</tp:taxon-name-part><tp:taxon-name-part taxon-name-part-type="species" reg="komatsui">komatsui</tp:taxon-name-part></tp:taxon-name></italic> sp. nov. male <bold>A</bold> head, dorsal view <bold>B</bold> thorax, dorsal view <bold>C</bold> abdomen, dorsal (left) and ventral (right) views. Abbreviations: ce; cercus, cx; coxa, sb; sensilla basiconica.</p></caption><graphic xmlns:xlink="http://www.w3.org/1999/xlink" xlink:href="zookeys-1178-039_article-108276__-g002.jpg" position="float" orientation="portrait" xlink:type="simple" id="oo_899998.jpg"><uri content-type="original_file" xlink:type="simple">https://binary.pensoft.net/fig/899998</uri></graphic></fig><p><bold><italic>Thorax</italic></bold> (Figs <xref ref-type="fig" rid="F1">1</xref>, <xref ref-type="fig" rid="F2">2B</xref>). Pronotum trapezoid. Mesonotum trapezoid, as long as pronotum. Metanotum trapezoid, distinctly wider than long, shorter than mesonotum. Thoracic setation as in Fig. <xref ref-type="fig" rid="F2">2B</xref>. Legs covered with short and moderately long setae; tarsi 2-segmented and covered with moderately long setae, with small unguitractor plate apically and pair of claws; posterior and ventral profemoral surfaces with moderately long setae; protibia with moderately long setae, and bristles arranged as comb on distal two-thirds along ventral surface; anterior and ventral mesofemural surfaces with moderately long setae; mesotibia with vestiture of moderately long setae and two apical spurs; metafemur broader than profemur, wider proximally than distally; ventral metafemural surface covered with moderately long setae; posterior surfaces with seven stout spiniform bristles, two on middle region, rest evenly distributed distally and longer than central ones (Fig. <xref ref-type="fig" rid="F1">1C</xref>); metatibia with moderately long setae and three stout spiniform bristles, two of them inserted apically (Fig. <xref ref-type="fig" rid="F1">1C</xref>).</p><p><bold><italic>Abdomen</italic></bold> (Figs <xref ref-type="fig" rid="F1">1</xref>, <xref ref-type="fig" rid="F2">2C</xref>, <xref ref-type="fig" rid="F3">3</xref>, <xref ref-type="fig" rid="F4">4</xref>). Chaetotaxy of abdominal tergites and sternites as in Fig. <xref ref-type="fig" rid="F2">2C</xref>. Abdominal tergum 1 (Ti) with single transverse row of short setae; Tii–vi with two transverse rows of short setae and additional setae of moderate length; Tvii with three transverse rows of moderately long setae; posterior two-thirds of Tviii covered with moderately long setae and several long setae along posterior edge; Tix trapezoidal, posteriorly narrow, with row of long setae along posterior edge; Tx with two pairs of sensilla basiconica (Fig. <xref ref-type="fig" rid="F2">2C</xref>), medially heavily sclerotized and continuing as bifurcated projection (Fig. <xref ref-type="fig" rid="F3">3</xref>); Txi partially sclerotized but partially semimembranous, with sclerotized median projection originating from left side (Fig. <xref ref-type="fig" rid="F3">3D–E</xref>'). Projections on Tx and Txi very large, superficially resembling asymmetric male genitalia; projection on Tx bifurcated, fork-like; projection on Txi triangular, with horn on dorsal side (Fig. <xref ref-type="fig" rid="F3">3E</xref> asterisk). Cerci unsegmented, conical with numerous short setae and several long and fine setae. Si scarcely sclerotized; Sii laterally weakly sclerotized; Siii with transverse row of short setae along posterior margin; Siv with two transverse rows of short setae and additionally setae of moderate length; Sv–vii with three transverse rows of short setae and setae of moderate length; Sviii wider than long, with moderately long setae evenly distributed except for anterior and middle regions; posterior margin bifurcated, tips bent dorsad (Fig. <xref ref-type="fig" rid="F3">3C, C</xref>'). Genitalia with six inconspicuous sclerites (Fig. <xref ref-type="fig" rid="F4">4</xref>, the largest sclerite with microstructures [Fig. <xref ref-type="fig" rid="F4">4</xref>, black arrowhead] and pointed protuberance [Fig. <xref ref-type="fig" rid="F4">4</xref>, white arrowheads]), one globular less sclerotized structure (Fig. <xref ref-type="fig" rid="F4">4</xref>, white arrows) and two membranous projections (Fig. <xref ref-type="fig" rid="F4">4</xref>, asterisks); highly reduced, almost vestigial (Fig. <xref ref-type="fig" rid="F4">4</xref>).</p><fig id="F3" position="float" orientation="portrait"><object-id xmlns:xlink="http://www.w3.org/1999/xlink" content-type="doi" xlink:type="simple">10.3897/zookeys.1178.108276.figure3</object-id><object-id xmlns:xlink="http://www.w3.org/1999/xlink" content-type="arpha" xlink:type="simple">6F1676E4-27D5-5793-8493-F33AAE41CE52</object-id><label>Figure 3.</label><caption><p>Apical region of male abdomen of <italic><tp:taxon-name><tp:taxon-name-part taxon-name-part-type="genus" reg="Zorotypus">Zorotypus</tp:taxon-name-part><tp:taxon-name-part taxon-name-part-type="species" reg="komatsui">komatsui</tp:taxon-name-part></tp:taxon-name></italic> sp. nov. <bold>A–E</bold> micrographs <bold>A'–E</bold>' corresponding drawings <bold>A–A</bold>' dorsal view <bold>B–B</bold>' ventral view <bold>C–C</bold>' lateral view <bold>D–D</bold>' caudal view <bold>E–E</bold>' caudodorsal view. Abbreviations: an; anus, ce; cercus, ge; genitalia, sb; sensilla basiconica.</p></caption><graphic xmlns:xlink="http://www.w3.org/1999/xlink" xlink:href="zookeys-1178-039_article-108276__-g003.jpg" position="float" orientation="portrait" xlink:type="simple" id="oo_899999.jpg"><uri content-type="original_file" xlink:type="simple">https://binary.pensoft.net/fig/899999</uri></graphic></fig><fig id="F4" position="float" orientation="portrait"><object-id xmlns:xlink="http://www.w3.org/1999/xlink" content-type="doi" xlink:type="simple">10.3897/zookeys.1178.108276.figure4</object-id><object-id xmlns:xlink="http://www.w3.org/1999/xlink" content-type="arpha" xlink:type="simple">BE639394-E2F3-5A48-804A-C5DED439D651</object-id><label>Figure 4.</label><caption><p>Male genitalia of <italic><tp:taxon-name><tp:taxon-name-part taxon-name-part-type="genus" reg="Zorotypus">Zorotypus</tp:taxon-name-part><tp:taxon-name-part taxon-name-part-type="species" reg="komatsui">komatsui</tp:taxon-name-part></tp:taxon-name></italic> sp. nov. with six inconspicuous sclerites, one globular less sclerotized structure (arrows) and two membranous projections (asterisks) <bold>A–D</bold> light micrographs <bold>E</bold><abbrev xmlns:xlink="http://www.w3.org/1999/xlink" xlink:title="Confocal scanning laser microscopy" id="ABBRID0ESGAE" xlink:type="simple">CLSM</abbrev> images (white arrowhead denotes a projection, and the black one denotes microstructures) <bold>F</bold> schema showing positions of six sclerites <bold>A, D</bold> ventral view <bold>B, C, E</bold> lateral view <bold>D</bold> lateral view, the sclerites were traced on <bold>E</bold>.</p></caption><graphic xmlns:xlink="http://www.w3.org/1999/xlink" xlink:href="zookeys-1178-039_article-108276__-g004.jpg" position="float" orientation="portrait" xlink:type="simple" id="oo_900000.jpg"><uri content-type="original_file" xlink:type="simple">https://binary.pensoft.net/fig/900000</uri></graphic></fig></tp:treatment-sec><tp:treatment-sec sec-type="distribution" id="SECID0EFHAE"><title>Distribution.</title><p>Cameroon, South-west region, Nyasoso, Mt Kupe.</p></tp:treatment-sec><tp:treatment-sec sec-type="remarks" id="SECID0EKHAE"><title>Remarks.</title><p>The habitat of the individual we obtained was unusual for a zorapteran species. The male was found under a rock ca 30 cm long and half embedded in soil. Furthermore, the rock was located in an open relatively dry area. The collector of the specimen T. Komatsu and one of the authors (MM) tried intensively to find zorapterans in rain forests nearby, but no additional individual was found.</p></tp:treatment-sec><ref-list><ref id="B29"><mixed-citation xmlns:xlink="http://www.w3.org/1999/xlink" xlink:type="simple"><person-group><name name-style="western"><surname>Matsumura</surname><given-names>Y</given-names></name><name name-style="western"><surname>Beutel</surname><given-names>RG</given-names></name><name name-style="western"><surname>Rafael</surname><given-names>JA</given-names></name><name name-style="western"><surname>Yao</surname><given-names>I</given-names></name><name name-style="western"><surname>Câmara</surname><given-names>JT</given-names></name><name name-style="western"><surname>Lima</surname><given-names>SP</given-names></name><name name-style="western"><surname>Yoshizawa</surname><given-names>K</given-names></name></person-group> (<year>2020</year>) <article-title>The evolution of <tp:taxon-name><tp:taxon-name-part taxon-name-part-type="order">Zoraptera</tp:taxon-name-part></tp:taxon-name>.</article-title><source>Systematic Entomology</source><volume>45</volume>(<issue>2</issue>): <fpage>349</fpage>–<lpage>364</lpage>. <ext-link xlink:href="10.1111/syen.12400" ext-link-type="doi" xlink:type="simple">https://doi.org/10.1111/syen.12400</ext-link></mixed-citation></ref><ref id="B14"><mixed-citation xmlns:xlink="http://www.w3.org/1999/xlink" xlink:type="simple"><person-group><name name-style="western"><surname>Delamare-Deboutteville</surname><given-names>C</given-names></name></person-group> (<year>1951</year>) <article-title>Caracteres sexuels cephaliques de type intermédiaire chez les mâles apteres de <italic><tp:taxon-name><tp:taxon-name-part taxon-name-part-type="genus">Zorotypus</tp:taxon-name-part><tp:taxon-name-part taxon-name-part-type="species">delamarei</tp:taxon-name-part></tp:taxon-name></italic> Paulian.</article-title><source>Naturaliste Malgache</source><volume>3</volume>: <fpage>37</fpage>–<lpage>38</lpage>.</mixed-citation></ref><ref id="B36"><mixed-citation xmlns:xlink="http://www.w3.org/1999/xlink" xlink:type="simple"><person-group><name name-style="western"><surname>Ryn-Tournel</surname><given-names>MV</given-names></name></person-group> (<year>1971</year>) <article-title>Présence de l’ordere Zoraptéra au Congo et description de <italic><tp:taxon-name><tp:taxon-name-part taxon-name-part-type="genus">Zorotypus</tp:taxon-name-part><tp:taxon-name-part taxon-name-part-type="species">congensis</tp:taxon-name-part></tp:taxon-name></italic> sp. n.</article-title><source>Revue de Zoologie et de Botanique Africaines</source><volume>83</volume>: <fpage>100</fpage>–<lpage>110</lpage>.</mixed-citation></ref></ref-list></tp:taxon-treatment>
