# Supplementary material for: ﻿A new species of Zoraptera, Zorotypuskomatsui sp. nov. from Cameroon and a redescription of Zorotypusvinsoni Paulian, 1951 (Polyneoptera, Zoraptera)
Source: Zookeys. 2023 Sep 1;1178:39–59. doi: 10.3897/zookeys.1178.108276 (PMC10492039; doi:10.3897/zookeys.1178.108276)
Supplement: XML Treatment for Zorotypus vinsoni [file zookeys.1178.108276-treatment2.xml]

<!DOCTYPE tp:taxon-treatment
  PUBLIC "-//TaxonX//DTD Taxonomic Treatment Publishing DTD v0 20100105//EN" "tax-treatment-NSO.dtd">
<tp:taxon-treatment xmlns:tp="http://www.plazi.org/taxpub"><tp:treatment-meta><kwd-group><label>Taxon classification</label><kwd>
              <named-content content-type="kingdom">Animalia</named-content>
            </kwd></kwd-group><mixed-citation publication-type="journal"><person-group><name><surname>Matsumura</surname><given-names>Yoko</given-names></name><name><surname>Maruyama</surname><given-names>Munetoshi</given-names></name><name><surname>Ntonifor</surname><given-names>Nelson N.</given-names></name><name><surname>Beutel</surname><given-names>Rolf G.</given-names></name></person-group><article-title>﻿A new species of <tp:taxon-name><tp:taxon-name-part taxon-name-part-type="order">Zoraptera</tp:taxon-name-part></tp:taxon-name>, <italic><tp:taxon-name><tp:taxon-name-part taxon-name-part-type="genus" reg="Zorotypus">Zorotypus</tp:taxon-name-part><tp:taxon-name-part taxon-name-part-type="species" reg="komatsui">komatsui</tp:taxon-name-part></tp:taxon-name></italic> sp. nov. from Cameroon and a redescription of <italic><tp:taxon-name><tp:taxon-name-part taxon-name-part-type="genus" reg="Zorotypus">Zorotypus</tp:taxon-name-part><tp:taxon-name-part taxon-name-part-type="species" reg="vinsoni">vinsoni</tp:taxon-name-part></tp:taxon-name></italic> Paulian, 1951 (<tp:taxon-name><tp:taxon-name-part taxon-name-part-type="superorder">Polyneoptera</tp:taxon-name-part></tp:taxon-name>, <tp:taxon-name><tp:taxon-name-part taxon-name-part-type="order">Zoraptera</tp:taxon-name-part></tp:taxon-name>)</article-title><source>Zookeys</source><day>01</day><month>09</month><year>2023</year><volume>1178</volume><fpage>39</fpage><lpage>59</lpage><pub-id pub-id-type="doi">10.3897/zookeys.1178.108276</pub-id></mixed-citation></tp:treatment-meta><tp:nomenclature><label>﻿</label><tp:taxon-name>
            <object-id xmlns:xlink="http://www.w3.org/1999/xlink" content-type="arpha" xlink:type="simple">96C2CAD0-D7E6-55B3-81FE-6E3396D9253D</object-id>
            <tp:taxon-name-part taxon-name-part-type="genus" reg="Zorotypus">Zorotypus</tp:taxon-name-part>
            <tp:taxon-name-part taxon-name-part-type="species" reg="vinsoni">vinsoni</tp:taxon-name-part>
          </tp:taxon-name><tp:taxon-authority>Paulian, 1951</tp:taxon-authority><xref ref-type="fig" rid="F5">Figs 5</xref><xref ref-type="fig" rid="F6">, 6</xref><xref ref-type="fig" rid="F7">, 7</xref><xref ref-type="fig" rid="F8">, 8</xref><xref ref-type="fig" rid="F9">, 9</xref><xref ref-type="fig" rid="F10">, 10</xref><tp:nomenclature-citation-list><tp:nomenclature-citation><tp:taxon-name>
                <tp:taxon-name-part taxon-name-part-type="genus" reg="Zorotypus">Zorotypus</tp:taxon-name-part>
                <tp:taxon-name-part taxon-name-part-type="species" reg="vinsoni">vinsoni</tp:taxon-name-part>
              </tp:taxon-name><comment>: <xref ref-type="bibr" rid="B34">Paulian 1951</xref>: 34.</comment></tp:nomenclature-citation><tp:nomenclature-citation><tp:taxon-name>
                <tp:taxon-name-part taxon-name-part-type="genus" reg="Zorotypus">Zorotypus</tp:taxon-name-part>
                <tp:taxon-name-part taxon-name-part-type="species" reg="vinsoni">vinsoni</tp:taxon-name-part>
              </tp:taxon-name><comment>: Hubbard 1990: 57.</comment></tp:nomenclature-citation><tp:nomenclature-citation><tp:taxon-name>
                <tp:taxon-name-part taxon-name-part-type="genus" reg="Zorotypus">Zorotypus</tp:taxon-name-part>
                <tp:taxon-name-part taxon-name-part-type="species" reg="vinsoni">vinsoni</tp:taxon-name-part>
              </tp:taxon-name><comment>: <xref ref-type="bibr" rid="B23">Kočárek et al. 2020</xref>: 51.</comment></tp:nomenclature-citation></tp:nomenclature-citation-list></tp:nomenclature><tp:treatment-sec sec-type="type locality" id="SECID0E2KAE"><title>Type locality.</title><p>Types were not explicitly designated by <xref ref-type="bibr" rid="B34">Paulian (1951)</xref>, but the author described the species based on specimens collected from Maccabean forest (alt. 600 m) on Mauritius island.</p></tp:treatment-sec><tp:treatment-sec sec-type="material" id="SECID0EFLAE"><title>Material examined.</title><p>Madagascar: three apterous males, three apterous females, one alata female, near Aventure trail, Andasibe NP., <named-content xmlns:xlink="http://www.w3.org/1999/xlink" content-type="dwc:verbatimCoordinates" xlink:type="simple">18°93'60"S, 48°41'90"E</named-content>, 920 m., 5.iv.2019, coll. P. Jałoszyński (depository number of slide-mounted specimens/ SEHU48819-48822).</p></tp:treatment-sec><tp:treatment-sec sec-type="diagnosis" id="SECID0EPLAE"><title>Diagnosis.</title><p>According to <xref ref-type="bibr" rid="B34">Paulian (1951)</xref>, this species can be distinguished from <italic><tp:taxon-name><tp:taxon-name-part taxon-name-part-type="genus" reg="Zorotypus">Z.</tp:taxon-name-part><tp:taxon-name-part taxon-name-part-type="species" reg="delamarei">delamarei</tp:taxon-name-part></tp:taxon-name></italic> only by male genitalic morphology which is characterized as follows: (1) asymmetrical; (2) left valve strongly sclerotized, abruptly bent at nearly right angle, with bifurcated apex (left branch anterolaterally expanded and shorter than right one); (3) right valve composed of two sclerites (i and ii); (4) sclerite ii less stout and bifurcated (left branch twisted apically and with basal blade-like projection, right branch curved and pointed); (5) sclerite i located close to curved and pointed branch of sclerite ii. The following features should also be added to the diagnosis: (6) eye spots absent in apterous males; (7) antennomere ii as long as antennomere iii; (8) posterior metafemural surface covered with eight to nine stout spiniform bristles, first and second long and inserted on proximal to middle region, other bristles shorter and evenly distributed on proximal area; and (9) metatibia with three to four stout spiniform bristles, two of them inserted in middle region.</p></tp:treatment-sec><tp:treatment-sec sec-type="description" id="SECID0EEMAE"><title>Description.</title><p>
            <bold>Apterous male.</bold>
          </p><p><bold><italic>Measurements</italic>.</bold><italic>N</italic> = 2. Total body length: 2.58–3.25 mm, head width 0.53–0.54 mm, head length 0.43–0.46 mm, antennal length 1.36–1.53 mm, pronotal length 0.45–0.47 mm, metafemoral length 0.75 mm, metatibial length 0.77 mm, abdominal maximum width 0.62–0.66 mm, length of cerci 0.13 mm.</p><p><bold><italic>Color</italic>.</bold> Coloration light brown except for whitish membranous regions and less pigmented cerci, antennae, and legs (Fig. <xref ref-type="fig" rid="F5">5</xref>).</p><fig id="F5" position="float" orientation="portrait"><object-id xmlns:xlink="http://www.w3.org/1999/xlink" content-type="doi" xlink:type="simple">10.3897/zookeys.1178.108276.figure5</object-id><object-id xmlns:xlink="http://www.w3.org/1999/xlink" content-type="arpha" xlink:type="simple">AA9564F3-3EDD-5A23-86E5-5EFFA8DFC0A3</object-id><label>Figure 5.</label><caption><p>Adult <italic><tp:taxon-name><tp:taxon-name-part taxon-name-part-type="genus" reg="Zorotypus">Zorotypus</tp:taxon-name-part><tp:taxon-name-part taxon-name-part-type="species" reg="vinsoni">vinsoni</tp:taxon-name-part></tp:taxon-name></italic> male <bold>A, B</bold> habitus <bold>A</bold> dorsal <bold>B</bold> ventral view <bold>C, D</bold> head <bold>C</bold> lateral <bold>D</bold> dorsal view <bold>E</bold> thorax, lateral view <bold>F</bold> right antenna <bold>G</bold> left maxilla, light microscopic image <bold>H</bold> right hindleg, dorsal view <bold>I</bold> left and right mandibles, dorsal view <bold>J–L</bold> postabdomen, a part of genitalia is partially extruded in <bold>K, L</bold> ventral view in <bold>J, K</bold> and dorsal view in <bold>L</bold>. Abbreviations: cx; coxa, ga; galea, la; lacinia, lp: labial palpus, lpp; lateral protuberance of prosternum, ls; left sclerite, mp; maxillary palpus, pst; prostheca, pt; pronotum, rs; right sclerite, S; sternite, T; tergite.</p></caption><graphic xmlns:xlink="http://www.w3.org/1999/xlink" xlink:href="zookeys-1178-039_article-108276__-g005.jpg" position="float" orientation="portrait" xlink:type="simple" id="oo_900001.jpg"><uri content-type="original_file" xlink:type="simple">https://binary.pensoft.net/fig/900001</uri></graphic></fig><p><bold><italic>Head</italic></bold> (Figs <xref ref-type="fig" rid="F5">5</xref>, <xref ref-type="fig" rid="F6">6A</xref>). Head subtriangular, slightly wider than pronotum, without black eye spots (Fig. <xref ref-type="fig" rid="F5">5D</xref>); ocelli absent; cephalic chaetotaxy as in Fig. <xref ref-type="fig" rid="F6">6A</xref>; short setae arranged in dense, oval group on vertex, referred to as fontanelle (e.g. <xref ref-type="bibr" rid="B14">Delamare-Deboutteville 1951</xref>; van <xref ref-type="bibr" rid="B36">Ryn-Tournel 1971</xref>) (Figs <xref ref-type="fig" rid="F5">5D</xref>, <xref ref-type="fig" rid="F6">6A</xref>), with pore between them (possibly gland opening). Antennae 9-segmented, with distal three or four antennomeres less pigmented than others (Fig. <xref ref-type="fig" rid="F5">5F</xref>); antennomere i slightly curved outward, longer than wide; antennomere ii short, about half as long as antennomere i, equal to antennomere iii; antennomere iv slightly longer than antennomeres ii and iii, antennomeres v–ix longer than wide (Fig. <xref ref-type="fig" rid="F5">5F</xref>). Left mandible with five apical teeth and well-developed molar region and prostheca on ventral surface (black arrow in Fig. <xref ref-type="fig" rid="F5">5I</xref>); right mandible with four apical teeth and well-developed molar region but without prostheca. Maxillae with distinctly separated lacinia and galea, both with densely arranged setae on distal part; maxillary palps five-segmented (Fig. <xref ref-type="fig" rid="F5">5G</xref>). Labial palps three-segmented (Fig. <xref ref-type="fig" rid="F5">5C</xref>).</p><fig id="F6" position="float" orientation="portrait"><object-id xmlns:xlink="http://www.w3.org/1999/xlink" content-type="doi" xlink:type="simple">10.3897/zookeys.1178.108276.figure6</object-id><object-id xmlns:xlink="http://www.w3.org/1999/xlink" content-type="arpha" xlink:type="simple">BA15EAED-61F2-5712-BB2F-107BB54937E5</object-id><label>Figure 6.</label><caption><p>Adult <italic><tp:taxon-name><tp:taxon-name-part taxon-name-part-type="genus" reg="Zorotypus">Zorotypus</tp:taxon-name-part><tp:taxon-name-part taxon-name-part-type="species" reg="vinsoni">vinsoni</tp:taxon-name-part></tp:taxon-name></italic> male <bold>A</bold> head, dorsal view <bold>B</bold> thorax, dorsal view <bold>C</bold> abdomen, dorsal (left) and ventral (right) views <bold>D</bold> postabdomen, ventral view <bold>E</bold> postabdomen, lateral view. Abbreviations: ce; cercus, cx; coxa, ls; left sclerite, S; sternite, T; tergite.</p></caption><graphic xmlns:xlink="http://www.w3.org/1999/xlink" xlink:href="zookeys-1178-039_article-108276__-g006.jpg" position="float" orientation="portrait" xlink:type="simple" id="oo_900002.jpg"><uri content-type="original_file" xlink:type="simple">https://binary.pensoft.net/fig/900002</uri></graphic></fig><p><bold><italic>Thorax</italic></bold> (Figs <xref ref-type="fig" rid="F5">5</xref>, <xref ref-type="fig" rid="F6">6B</xref>). Pronotum trapezoid, slightly narrowed posteriorly; pro­sternum with peg-like anterolateral protuberances (Fig. <xref ref-type="fig" rid="F5">5C</xref>). Mesonotum trapezoid, slightly shorter than pronotum. Metanotum trapezoid, distinctly wider than long, shorter than mesonotum. Thoracic setation as in Fig. <xref ref-type="fig" rid="F6">6B</xref>. Legs covered with short and moderately long setae; tarsi 2-segmented with small unguitractor plate and hooked claws; ventral and posterior profemoral surfaces covered with short setae; protibia with short setae and bristles arranged as antenna cleaning organ on proximal two-thirds along ventral surface; mesotibia with vestiture of moderately long setae and two apical spurs; metafemur broader than pro- and mesofemora, wider proximally than distally; ventral surface evenly covered with moderately long setae; posterior surface with eight to nine stout spiniform bristles (Fig. <xref ref-type="fig" rid="F5">5H</xref>), first and second long and inserted on proximal to middle region, other bristles shorter and evenly distributed on distal area; metatibia with moderately long setae and three to four stout spiniform bristles.</p><p><bold><italic>Abdomen</italic></bold> (Figs <xref ref-type="fig" rid="F5">5</xref>, <xref ref-type="fig" rid="F6">6C</xref>, <xref ref-type="fig" rid="F7">7</xref>). Abdominal tergite 1 (Ti) with single transverse row of short setae, and few small setae laterally (Fig. <xref ref-type="fig" rid="F6">6C</xref>); Tii–vii with two transverse rows of short setae and additionally setae of moderate length, and pair of long erect setae inserted at posterior corner; Tviii medially sclerotized, with posterior projection and two transverse rows of short setae and setae of moderate length (Fig. <xref ref-type="fig" rid="F6">6C, E</xref>); Tix short and medially sclerotized, with transverse row of short setae and setae of moderate length; Tx + xi not visible externally, medially sclerotized, with anterior curved projection; with transverse row of setae of moderate length and with lateral ends enclosing cerci (Fig. <xref ref-type="fig" rid="F6">6C, E</xref>). Cerci unsegmented, conical, with one subapical long seta, few relatively long subapical setae, and numerous short and fine setae. Si scarcely sclerotized; Sii evenly sclerotized and with pair of setae; Siii with transverse row of short setae along posterior margin; Siv–v with two transverse rows of short setae and setae of moderate length; Svi with three transverse rows of short setae and setae of moderate length; posterior two-thirds of Svii with evenly distributed short and moderately long setae; Sviii semicircular with slightly asymmetric posterior margin, often folded and invisible (Fig. <xref ref-type="fig" rid="F6">6D</xref>), posterior margin with densely arranged longer setae. Genitalia asymmetrical (Figs <xref ref-type="fig" rid="F5">5J–L</xref>, <xref ref-type="fig" rid="F7">7</xref>); left valve strongly sclerotized, abruptly bent at nearly right angle, with bifurcated apex (left branch anterolaterally expanded and shorter than right one); right valve composed of two sclerites (i and ii in Fig. <xref ref-type="fig" rid="F7">7</xref>), sclerite ii less stout and bifurcated (left branch twisted apically and with basal blade-like projection, right branch curved and pointed); sclerite i located close to curved and pointed branch of sclerite ii.</p><fig id="F7" position="float" orientation="portrait"><object-id xmlns:xlink="http://www.w3.org/1999/xlink" content-type="doi" xlink:type="simple">10.3897/zookeys.1178.108276.figure7</object-id><object-id xmlns:xlink="http://www.w3.org/1999/xlink" content-type="arpha" xlink:type="simple">74DFE770-206E-59DB-8D17-477B1E368E04</object-id><label>Figure 7.</label><caption><p>Male genitalia of <italic><tp:taxon-name><tp:taxon-name-part taxon-name-part-type="genus" reg="Zorotypus">Zorotypus</tp:taxon-name-part><tp:taxon-name-part taxon-name-part-type="species" reg="vinsoni">vinsoni</tp:taxon-name-part></tp:taxon-name></italic><bold>A, B</bold> photographs <bold>C, D</bold> line drawings. Slightly tilt ventral view in <bold>A, C</bold> and dorsal view in <bold>B, D</bold>. Abbreviations: ls; left sclerite, rs; right sclerites, S; sternite, T; tergite.</p></caption><graphic xmlns:xlink="http://www.w3.org/1999/xlink" xlink:href="zookeys-1178-039_article-108276__-g007.jpg" position="float" orientation="portrait" xlink:type="simple" id="oo_900003.jpg"><uri content-type="original_file" xlink:type="simple">https://binary.pensoft.net/fig/900003</uri></graphic></fig><p><bold>Apterous female</bold> (Figs <xref ref-type="fig" rid="F8">8</xref>, <xref ref-type="fig" rid="F9">9</xref>).</p><fig id="F8" position="float" orientation="portrait"><object-id xmlns:xlink="http://www.w3.org/1999/xlink" content-type="doi" xlink:type="simple">10.3897/zookeys.1178.108276.figure8</object-id><object-id xmlns:xlink="http://www.w3.org/1999/xlink" content-type="arpha" xlink:type="simple">E1DF499A-9C0F-5C2F-8064-299C566FCE70</object-id><label>Figure 8.</label><caption><p>Adult <italic><tp:taxon-name><tp:taxon-name-part taxon-name-part-type="genus" reg="Zorotypus">Zorotypus</tp:taxon-name-part><tp:taxon-name-part taxon-name-part-type="species" reg="vinsoni">vinsoni</tp:taxon-name-part></tp:taxon-name></italic> female <bold>A, B</bold> habitus <bold>A</bold> dorsal <bold>B</bold> ventral view <bold>C–E</bold> head <bold>C</bold> frontal <bold>D, E</bold> lateral view <bold>D</bold> wingless <bold>E</bold> alate <bold>F, G</bold> thorax, lateral view <bold>F</bold> wingless <bold>G</bold> alate <bold>H</bold> maxilla, light microscopic image <bold>I</bold> right antenna <bold>J</bold> right hindleg, dorsal view. Abbreviations: ce; compound eye, cx; coxa, ga; galea, la; lacinia, lp: labial palpus, lpp; lateral protuberance of prosternum, mp; maxillary palpus, oc; ocelli, pt; pronotum.</p></caption><graphic xmlns:xlink="http://www.w3.org/1999/xlink" xlink:href="zookeys-1178-039_article-108276__-g008.jpg" position="float" orientation="portrait" xlink:type="simple" id="oo_900004.jpg"><uri content-type="original_file" xlink:type="simple">https://binary.pensoft.net/fig/900004</uri></graphic></fig><fig id="F9" position="float" orientation="portrait"><object-id xmlns:xlink="http://www.w3.org/1999/xlink" content-type="doi" xlink:type="simple">10.3897/zookeys.1178.108276.figure9</object-id><object-id xmlns:xlink="http://www.w3.org/1999/xlink" content-type="arpha" xlink:type="simple">5872E433-2A19-516B-9C18-1A43BD6279FC</object-id><label>Figure 9.</label><caption><p>Adult <italic><tp:taxon-name><tp:taxon-name-part taxon-name-part-type="genus" reg="Zorotypus">Zorotypus</tp:taxon-name-part><tp:taxon-name-part taxon-name-part-type="species" reg="vinsoni">vinsoni</tp:taxon-name-part></tp:taxon-name></italic> female <bold>A</bold> head, dorsal view <bold>B</bold> thorax, dorsal view <bold>C</bold> abdomen, dorsal (left) and ventral (right) views. Abbreviations: ce; cercus, cx; coxa.</p></caption><graphic xmlns:xlink="http://www.w3.org/1999/xlink" xlink:href="zookeys-1178-039_article-108276__-g009.jpg" position="float" orientation="portrait" xlink:type="simple" id="oo_900005.jpg"><uri content-type="original_file" xlink:type="simple">https://binary.pensoft.net/fig/900005</uri></graphic></fig><p><bold><italic>Measurements</italic>.</bold><italic>N</italic> = 2. Total body length: 2.82–3.00 mm, head width 0.57–0.60 mm, head length 0.38–0.55, antenna length 1.62–1.65 mm, pronotal length 0.44–0.51 mm, metafemoral length 0.76–0.80 mm, metatibial length 0.70–0.76, abdominal maximum width 0.67–0.79 mm, length of cerci 0.12–0.15 mm.</p><p><bold><italic>Morphology</italic>.</bold> Similar to apterous male. Oval group of setae on vertex with pore between them absent (Figs <xref ref-type="fig" rid="F8">8A</xref>, <xref ref-type="fig" rid="F9">9A</xref>). Setae on abdominal tergites generally longer and lateral tergal regions setose; Tviii uniformly sclerotized, with transverse row of long setae (Fig. <xref ref-type="fig" rid="F9">9C</xref>); Tix only posteriorly sclerotized, with setae of moderate length (Fig. <xref ref-type="fig" rid="F9">9C</xref>); Tx uniformly sclerotized (Fig. <xref ref-type="fig" rid="F9">9C</xref>). Si only slightly sclerotized; Sii with short setae laterally; posterior margin of Sviii membranous, with more or less evenly distributed moderately short setae.</p><p><bold>Alata female</bold> (Fig. <xref ref-type="fig" rid="F8">8E, G</xref>).</p><p><bold><italic>Morphology</italic>.</bold> Similar to apterous female. Darker brown in coloration. Compound eyes and three black ocelli present. Scuto-scutellar suture distinctly visible on mesonotum and metanotum (Fig. <xref ref-type="fig" rid="F8">8G</xref>).</p></tp:treatment-sec><tp:treatment-sec sec-type="distribution" id="SECID0ESZAE"><title>Distribution.</title><p>Andasibe on Madagascar (newly found record here), Maccabean forest (alt. 600 m) in Mauritius island. Under bark.</p></tp:treatment-sec><tp:treatment-sec sec-type="variation" id="SECID0EXZAE"><title>Variation</title><p><bold>(Figs <xref ref-type="fig" rid="F5">5H</xref>, <xref ref-type="fig" rid="F7">7J</xref>, <xref ref-type="fig" rid="F10">10</xref>).</bold> In two cases with one or two additional slender spiniform bristles on metatibia.</p><fig id="F10" position="float" orientation="portrait"><object-id xmlns:xlink="http://www.w3.org/1999/xlink" content-type="doi" xlink:type="simple">10.3897/zookeys.1178.108276.figure10</object-id><object-id xmlns:xlink="http://www.w3.org/1999/xlink" content-type="arpha" xlink:type="simple">1B2C7803-EDBB-50C1-AAE8-136D95041D00</object-id><label>Figure 10.</label><caption><p>Individual variations of hindleg spurs of <italic><tp:taxon-name><tp:taxon-name-part taxon-name-part-type="genus" reg="Zorotypus">Zorotypus</tp:taxon-name-part><tp:taxon-name-part taxon-name-part-type="species" reg="vinsoni">vinsoni</tp:taxon-name-part></tp:taxon-name></italic>. The sex of those individuals is unknown <bold>A</bold> right hindleg, dorsal view <bold>B</bold> left hindleg, dorsal view.</p></caption><graphic xmlns:xlink="http://www.w3.org/1999/xlink" xlink:href="zookeys-1178-039_article-108276__-g010.jpg" position="float" orientation="portrait" xlink:type="simple" id="oo_900006.jpg"><uri content-type="original_file" xlink:type="simple">https://binary.pensoft.net/fig/900006</uri></graphic></fig></tp:treatment-sec><tp:treatment-sec sec-type="Validity of the species identification" id="SECID0EI2AE"><title>Validity of the species identification.</title><p>Until we obtained specimens of <italic><tp:taxon-name><tp:taxon-name-part taxon-name-part-type="genus" reg="Zorotypus">Z.</tp:taxon-name-part><tp:taxon-name-part taxon-name-part-type="species" reg="vinsoni">vinsoni</tp:taxon-name-part></tp:taxon-name></italic> from Madagascar, the presence of <italic><tp:taxon-name><tp:taxon-name-part taxon-name-part-type="genus" reg="Zorotypus">Z.</tp:taxon-name-part><tp:taxon-name-part taxon-name-part-type="species" reg="vinsoni">vinsoni</tp:taxon-name-part></tp:taxon-name></italic> was reported only from Mauritius island (<xref ref-type="bibr" rid="B34">Paulian 1951</xref>). In contrast, <italic><tp:taxon-name><tp:taxon-name-part taxon-name-part-type="genus" reg="Zorotypus">Z.</tp:taxon-name-part><tp:taxon-name-part taxon-name-part-type="species" reg="delamarei">delamarei</tp:taxon-name-part></tp:taxon-name></italic> Paulian, 1949 was known from Madagascar (<xref ref-type="bibr" rid="B33">Paulian 1949</xref>; <xref ref-type="bibr" rid="B23">Kočárek et al. 2020</xref>). According to <xref ref-type="bibr" rid="B34">Paulian (1951)</xref>, <italic><tp:taxon-name><tp:taxon-name-part taxon-name-part-type="genus" reg="Zorotypus">Z.</tp:taxon-name-part><tp:taxon-name-part taxon-name-part-type="species" reg="delamarei">delamarei</tp:taxon-name-part></tp:taxon-name></italic> and <italic><tp:taxon-name><tp:taxon-name-part taxon-name-part-type="genus" reg="Zorotypus">Z.</tp:taxon-name-part><tp:taxon-name-part taxon-name-part-type="species" reg="vinsoni">vinsoni</tp:taxon-name-part></tp:taxon-name></italic> are only distinguishable by male genitalic morphology. Our observations clearly suggest that the genitalic morphology of our study samples from Madagascar matches the documentation of the male genitalia in <italic><tp:taxon-name><tp:taxon-name-part taxon-name-part-type="genus" reg="Zorotypus">Z.</tp:taxon-name-part><tp:taxon-name-part taxon-name-part-type="species" reg="vinsoni">vinsoni</tp:taxon-name-part></tp:taxon-name></italic> in <xref ref-type="bibr" rid="B34">Paulian (1951</xref>, fig. 3). Therefore, we consider that our identification should be justified, although we have not been able to get access to original research materials used by <xref ref-type="bibr" rid="B33">Paulian (1949</xref>, <xref ref-type="bibr" rid="B34">1951</xref>).</p><p>The collection site of our study samples of <italic><tp:taxon-name><tp:taxon-name-part taxon-name-part-type="genus" reg="Zorotypus">Z.</tp:taxon-name-part><tp:taxon-name-part taxon-name-part-type="species" reg="vinsoni">vinsoni</tp:taxon-name-part></tp:taxon-name></italic> is about 85 km west of the third locality of specimens of <italic><tp:taxon-name><tp:taxon-name-part taxon-name-part-type="genus" reg="Zorotypus">Z.</tp:taxon-name-part><tp:taxon-name-part taxon-name-part-type="species" reg="delamarei">delamarei</tp:taxon-name-part></tp:taxon-name></italic> used in <xref ref-type="bibr" rid="B33">Paulian (1949)</xref>. The three locations in the northern half of Madagascar where his samples were collected are listed below:</p><list list-type="order"><list-item><p>10 km S.E. Ambanja, in bast fibres, on the road of Haut-Sambirano.
</p></list-item><list-item><p>Forest of Ambohitantely, 140 km. N.NW. of Tananarive, in small, slightly degraded grove of trees.
</p></list-item><list-item><p>Forest of la Mandraka, 80 km. W. of Tananarive, in degraded forest.
</p></list-item></list><p>The samples of <italic><tp:taxon-name><tp:taxon-name-part taxon-name-part-type="genus" reg="Zorotypus">Z.</tp:taxon-name-part><tp:taxon-name-part taxon-name-part-type="species" reg="delamarei">delamareii</tp:taxon-name-part></tp:taxon-name></italic> used in <xref ref-type="bibr" rid="B23">Kočárek et al. (2020)</xref> were collected nearby (less than 50 km from our sample collection site) from the following localities (P. Kočárek, pers. comm.):</p><list list-type="order"><list-item><p>Central Madagascar Andasibe-Mantadia NP., Mantadia, circuit „Eulophia“, 22–23.i.2017, <named-content xmlns:xlink="http://www.w3.org/1999/xlink" content-type="dwc:verbatimCoordinates" xlink:type="simple"><named-content content-type="geo-json" specific-use="{&#34;type&#34;:&#34;Point&#34;,&#34;coordinates&#34;:[48.428611,-18.804444]}" id="NCID0EGAAG" xlink:type="simple">18°48'16"S, 48°25'43"E</named-content></named-content>, 958 m, coll. P. Baňař (collected with an interceptor trap).
</p></list-item><list-item><p>Central Madagascar Andasibe-Mantadia NP., Mantadia, end of circuit „Eulophia“, 22.i.2017, <named-content xmlns:xlink="http://www.w3.org/1999/xlink" content-type="dwc:verbatimCoordinates" xlink:type="simple"><named-content content-type="geo-json" specific-use="{&#34;type&#34;:&#34;Point&#34;,&#34;coordinates&#34;:[48.721667,-19.340833]}" id="NCID0EQAAG" xlink:type="simple">18°79'87"S, 48°42'78"E</named-content></named-content>, 970 m, coll. P. Janšta (collected from dead trunk over a stream).
</p></list-item><list-item><p>Central Madagascar Andasibe-Mantadia NP., Mantadia circuit „Eulophia“, 22.i.2017, 970 m, 18°80'37"S–18°79'87"S, 48°42'92"E–48°42'78"E, coll. P. Janšta.
</p></list-item></list><p>Considering the hitherto known localities, these two closely related species could occur either parapatrically or sympatrically in Madagascar.</p></tp:treatment-sec><ref-list><ref id="B34"><mixed-citation xmlns:xlink="http://www.w3.org/1999/xlink" xlink:type="simple"><person-group><name name-style="western"><surname>Paulian</surname><given-names>R</given-names></name></person-group> (<year>1951</year>) <article-title>Découverte de l’ordre des Zoraptères a l’île Maurice <italic><tp:taxon-name><tp:taxon-name-part taxon-name-part-type="genus">Zorotypus</tp:taxon-name-part><tp:taxon-name-part taxon-name-part-type="species">vinsoni</tp:taxon-name-part></tp:taxon-name></italic>, n. sp.</article-title><source>La Naturaliste Malgache</source><volume>3</volume>: <fpage>33</fpage>–<lpage>35</lpage>.</mixed-citation></ref><ref id="B23"><mixed-citation xmlns:xlink="http://www.w3.org/1999/xlink" xlink:type="simple"><person-group><name name-style="western"><surname>Kočárek</surname><given-names>P</given-names></name><name name-style="western"><surname>Horká</surname><given-names>I</given-names></name><name name-style="western"><surname>Kundrata</surname><given-names>R</given-names></name></person-group> (<year>2020</year>) <article-title>Molecular phylogeny and infraordinal classification of <tp:taxon-name><tp:taxon-name-part taxon-name-part-type="order">Zoraptera</tp:taxon-name-part></tp:taxon-name> (<tp:taxon-name><tp:taxon-name-part taxon-name-part-type="class">Insecta</tp:taxon-name-part></tp:taxon-name>).</article-title><source>Insects</source><volume>11</volume>(<issue>1</issue>): <fpage>51</fpage>. <ext-link xlink:href="10.3390/insects11010051" ext-link-type="doi" xlink:type="simple">https://doi.org/10.3390/insects11010051</ext-link></mixed-citation></ref><ref id="B14"><mixed-citation xmlns:xlink="http://www.w3.org/1999/xlink" xlink:type="simple"><person-group><name name-style="western"><surname>Delamare-Deboutteville</surname><given-names>C</given-names></name></person-group> (<year>1951</year>) <article-title>Caracteres sexuels cephaliques de type intermédiaire chez les mâles apteres de <italic><tp:taxon-name><tp:taxon-name-part taxon-name-part-type="genus">Zorotypus</tp:taxon-name-part><tp:taxon-name-part taxon-name-part-type="species">delamarei</tp:taxon-name-part></tp:taxon-name></italic> Paulian.</article-title><source>Naturaliste Malgache</source><volume>3</volume>: <fpage>37</fpage>–<lpage>38</lpage>.</mixed-citation></ref><ref id="B36"><mixed-citation xmlns:xlink="http://www.w3.org/1999/xlink" xlink:type="simple"><person-group><name name-style="western"><surname>Ryn-Tournel</surname><given-names>MV</given-names></name></person-group> (<year>1971</year>) <article-title>Présence de l’ordere Zoraptéra au Congo et description de <italic><tp:taxon-name><tp:taxon-name-part taxon-name-part-type="genus">Zorotypus</tp:taxon-name-part><tp:taxon-name-part taxon-name-part-type="species">congensis</tp:taxon-name-part></tp:taxon-name></italic> sp. n.</article-title><source>Revue de Zoologie et de Botanique Africaines</source><volume>83</volume>: <fpage>100</fpage>–<lpage>110</lpage>.</mixed-citation></ref><ref id="B33"><mixed-citation xmlns:xlink="http://www.w3.org/1999/xlink" xlink:type="simple"><person-group><name name-style="western"><surname>Paulian</surname><given-names>R</given-names></name></person-group> (<year>1949</year>) <article-title>Découverte de l’ordre des Zoraptères à Madagascar et description d’une nouvelle espèce.</article-title><source>Mémoires de l’Institut Scientifique de Madagascar (A)</source><volume>3</volume>: <fpage>77</fpage>–<lpage>80</lpage>.</mixed-citation></ref></ref-list></tp:taxon-treatment>
